# Supplementary material for: Obesity Risk Assessment for Spanish-Speaking Immigrant Families with Young Children in the United States: Reliability and Validity with Nutrient Values
Source: Children (Basel). 2023 May 12;10(5):868. doi: 10.3390/children10050868 (PMC10217497; doi:10.3390/children10050868)
Supplement: Supplementary file 1 [file children-10-00868-s001.zip]

Archive with 2 entries (2 files):
- children-2357045-Figures.pdf
- Supplemental Table S1.pdf
